# Supplementary material for: Machine learning methodology for high throughput personalized neutron dose reconstruction in mixed neutron + photon exposures
Source: Sci Rep. 2021 Feb 17;11:4022. doi: 10.1038/s41598-021-83575-5 (PMC7889851; doi:10.1038/s41598-021-83575-5)
Supplement: Supplementary file 1 — Supplementary Dataset [file 41598_2021_83575_MOESM1_ESM.xlsx]

## Sheet: Title_page
	Machine Learning Methodology for High Throughput Personalized Neutron Dose Reconstruction in Mixed Neutron+Photon Exposures
	Igor Shuryak1*, Helen C. Turner1, Monica Pujol Canadell1, Jay R. Perrier1, Guy Garty1, David J. Brenner1.
	1Center for Radiological Research, Columbia University Irving Medical Center, New York, NY, USA
	* Corresponding author: Igor Shuryak, M.D., Ph.D.
	Center for Radiological Research, Columbia University,
	630 West 168th street, VC-11-234/5, New York, NY, 10032
	Phone: 212-305-2405; Fax: 212-305-3229
	E-mail: is144@cumc.columbia.edu

## Sheet: Data
Photon_dose_(Gy)	Neutron_dose_(Gy)	MN_counts_0	MN_counts_1	MN_counts_2	MN_counts_3	MN_counts_4	MN_counts_5_or_more
0	0	2175	116	16	0	0	1
0.0455	0.25	1635	189	37	5	1	0
0.091	0.5	1716	315	80	10	5	4
0.182	1	860	210	55	14	3	0
0.273	1.5	785	193	87	24	10	4
1	0	1323	163	13	2	0	0
2	0	1083	222	33	4	2	0
4	0	633	179	71	16	4	1
0	0	911	47	4	1	1	1
0.0455	0.25	2369	316	59	7	1	6
0.091	0.5	1916	388	91	25	20	12
0.182	1	1462	404	134	33	6	2
0.273	1.5	882	283	102	24	7	4
1	0	2117	215	36	9	4	1
2	0	1659	307	50	7	2	3
4	0	770	219	83	16	10	1
0	0	2799	146	18	9	1	1
0.0455	0.25	2320	319	71	12	5	2
0.091	0.5	1691	278	55	12	7	5
0.182	1	1040	297	82	29	2	1
0.273	1.5	581	182	69	17	5	3
1	0	1829	226	35	4	7	0
2	0	1062	214	60	13	2	3
4	0	448	146	36	5	6	0
0	0	1305	88	12	0	0	0
0	0	690	29	9	0	0	0
0	0	1538	83	8	0	0	0
0	0	1253	53	8	1	0	0
0	0	480	21	6	0	0	0
0	0	550	37	13	0	0	0
0	0	509	54	10	0	0	0
0	0	451	47	5	1	0	0
0	0	494	41	8	1	0	0
0	0	332	30	4	0	0	0
0	0	552	44	8	0	0	0
0	0	417	46	4	0	0	0
0	0	589	41	6	0	0	0
0	0	446	32	1	0	0	0
0	0	301	34	6	0	0	0
0	0	210	10	0	0	0	0
0	0	260	22	0	0	0	0
0	0	162	10	1	0	0	0
1	0	828	93	18	1	0	0
1	0	640	69	7	0	0	0
1	0	1037	136	12	2	0	0
1	0	959	99	12	0	0	0
1	0	363	64	8	0	0	0
1	0	442	75	11	0	0	0
1	0	371	79	17	3	0	0
1	0	565	131	27	1	0	0
1	0	377	53	7	1	0	0
1	0	378	45	7	0	0	0
1	0	292	40	2	0	0	0
1	0	311	26	0	0	0	0
1	0	393	55	14	0	0	0
1	0	297	33	8	0	0	0
1	0	213	50	11	0	0	0
1	0	141	9	1	0	0	0
1	0	232	33	4	0	0	0
1	0	94	12	1	0	0	0
1.5	0	642	101	26	3	0	0
1.5	0	484	45	5	0	0	0
1.5	0	703	127	16	0	0	0
1.5	0	684	78	5	0	0	0
1.5	0	369	85	18	0	0	0
1.5	0	430	100	14	1	0	0
1.5	0	439	113	27	0	0	0
1.5	0	228	27	5	0	0	0
1.5	0	434	83	15	2	0	1
1.5	0	241	38	8	0	0	0
1.5	0	489	95	11	0	0	0
1.5	0	196	27	3	1	0	0
1.5	0	401	70	17	0	0	0
1.5	0	336	75	10	1	0	0
1.5	0	274	51	5	0	0	0
1.5	0	122	11	1	0	0	0
1.5	0	251	50	8	1	0	0
1.5	0	148	23	3	0	0	0
2	0	379	71	14	0	0	0
2	0	287	52	7	0	0	0
2	0	427	95	10	0	0	0
2	0	158	25	6	0	0	0
2	0	284	90	13	0	0	0
2	0	256	59	11	0	0	0
2	0	206	57	10	0	0	0
2	0	151	29	7	0	0	0
2	0	271	61	11	0	0	0
2	0	144	18	4	0	0	0
2	0	246	51	14	2	0	0
2	0	104	27	4	0	0	0
2	0	249	71	11	2	0	0
2	0	168	29	6	0	0	0
2	0	170	44	11	1	0	0
2	0	70	5	3	0	0	0
2	0	163	44	8	0	0	0
2	0	110	15	3	0	0	0
3	0	345	110	37	8	0	0
3	0	262	75	12	0	0	0
3	0	257	73	16	1	0	0
3	0	245	82	13	1	1	0
3	0	176	72	22	1	1	0
3	0	179	65	10	0	0	0
3	0	111	55	6	0	0	0
3	0	70	17	6	0	0	0
3	0	95	45	16	0	0	0
3	0	147	44	4	1	0	0
3	0	145	55	11	4	0	0
3	0	133	41	19	0	0	0
3	0	176	73	5	1	0	0
3	0	176	72	14	0	0	0
3	0	99	27	5	0	1	0
3	0	61	11	1	0	0	0
3	0	107	29	8	0	0	0
3	0	61	12	2	0	0	0
0.0546	0.3	982	190	37	2	0	0
0.0546	0.3	575	84	14	0	0	0
0.0546	0.3	833	128	24	0	0	0
0.0546	0.3	471	60	9	1	0	0
0.0546	0.3	443	83	17	1	0	0
0.0546	0.3	298	42	4	0	0	0
0.0546	0.3	470	99	18	0	0	0
0.0546	0.3	189	21	7	0	0	0
0.0546	0.3	305	53	15	0	0	0
0.0546	0.3	148	25	4	0	0	0
0.0546	0.3	358	70	12	0	0	0
0.0546	0.3	202	31	3	0	0	0
0.0546	0.3	348	45	7	1	0	0
0.0546	0.3	281	33	7	0	0	0
0.0546	0.3	282	36	8	1	0	0
0.0546	0.3	92	12	1	0	0	0
0.0546	0.3	270	41	8	1	0	0
0.0546	0.3	172	22	1	0	0	0
1.51365	0.075	562	121	16	1	0	0
1.51365	0.075	349	63	8	0	0	0
1.51365	0.075	520	114	20	1	0	0
1.51365	0.075	456	62	4	0	0	0
1.51365	0.075	228	74	13	2	0	0
1.51365	0.075	200	37	3	0	0	0
1.51365	0.075	361	95	19	0	0	0
1.51365	0.075	298	64	10	0	0	0
1.51365	0.075	206	44	10	1	0	0
1.51365	0.075	235	50	6	1	0	0
1.51365	0.075	243	79	12	1	0	0
1.51365	0.075	218	45	8	0	0	0
1.51365	0.075	328	64	12	1	0	0
1.51365	0.075	301	56	7	0	0	0
1.51365	0.075	210	42	7	0	0	0
1.51365	0.075	107	15	0	0	0	0
1.51365	0.075	140	42	8	0	0	0
1.51365	0.075	106	14	4	0	0	0
1.5273	0.15	652	159	33	0	0	0
1.5273	0.15	442	94	13	1	1	0
1.5273	0.15	769	194	32	4	0	0
1.5273	0.15	420	90	13	0	0	0
1.5273	0.15	291	118	18	3	1	1
1.5273	0.15	199	48	11	0	0	0
1.5273	0.15	253	94	18	4	0	0
1.5273	0.15	137	31	4	0	0	0
1.5273	0.15	211	48	8	1	0	0
1.5273	0.15	92	17	7	0	0	0
1.5273	0.15	317	67	17	4	0	0
1.5273	0.15	160	32	7	0	0	0
1.5273	0.15	239	60	9	1	0	0
1.5273	0.15	195	37	3	0	0	0
1.5273	0.15	198	53	14	2	0	0
1.5273	0.15	49	15	1	0	0	0
1.5273	0.15	130	35	8	3	0	0
1.5273	0.15	56	13	3	0	0	0
1.5546	0.3	532	163	43	2	0	0
1.5546	0.3	368	68	10	1	0	0
1.5546	0.3	375	98	26	2	0	0
1.5546	0.3	237	57	15	0	0	0
1.5546	0.3	132	47	13	3	0	0
1.5546	0.3	148	29	9	0	0	0
1.5546	0.3	244	95	23	1	0	0
1.5546	0.3	142	44	9	1	0	0
1.5546	0.3	172	55	15	0	1	0
1.5546	0.3	141	29	8	1	0	0
1.5546	0.3	191	69	14	4	0	0
1.5546	0.3	131	40	5	0	0	0
1.5546	0.3	225	66	15	2	0	0
1.5546	0.3	137	43	10	0	0	0
1.5546	0.3	241	67	18	3	0	1
1.5546	0.3	88	15	1	0	0	0
1.5546	0.3	154	31	5	2	0	0
1.5546	0.3	60	18	2	0	0	0
0	0	606	16	1	0	0	0
0	0	620	20	1	1	0	0
0	0	529	14	2	0	0	0
0	0	672	17	4	0	0	0
0	0	471	14	1	0	0	0
0	0	706	33	0	0	0	0
0	0	520	21	3	0	0	0
0	0	642	31	6	0	0	0
0	0	439	20	0	0	0	0
1	0	418	41	4	1	0	0
1	0	387	30	3	1	1	0
1	0	390	38	4	0	0	0
1	0	445	35	6	0	0	0
1	0	364	30	7	0	0	0
1	0	309	35	1	0	0	0
1	0	434	29	8	0	0	0
1	0	347	29	2	0	0	0
1	0	484	37	5	2	0	0
2	0	380	80	10	1	0	0
2	0	264	42	7	2	0	0
2	0	298	39	9	2	0	0
2	0	252	39	4	1	1	1
2	0	291	54	10	0	0	0
2	0	230	36	2	0	0	0
2	0	282	49	12	2	0	0
2	0	280	53	6	0	0	0
2	0	349	36	6	3	0	0
3	0	177	49	16	1	0	0
3	0	258	59	20	2	0	0
3	0	184	46	8	1	0	1
3	0	125	37	9	1	1	0
3	0	137	37	4	1	0	0
3	0	187	49	6	3	0	0
3	0	175	50	11	2	0	0
3	0	264	66	13	2	0	0
3	0	288	78	13	3	2	0
4	0	197	86	26	3	3	0
4	0	139	53	12	2	2	0
4	0	133	48	12	4	0	0
4	0	133	40	7	1	0	0
4	0	110	27	7	2	0	0
4	0	117	37	11	0	0	0
4	0	88	31	10	1	0	1
4	0	76	25	14	2	0	0
4	0	157	74	14	1	0	0
0.0546	0.3	278	39	6	2	0	0
0.0546	0.3	253	29	7	0	0	0
0.0546	0.3	374	38	4	0	0	0
0.0546	0.3	459	55	9	3	0	0
0.0546	0.3	434	63	8	0	0	0
0.0546	0.3	369	43	10	1	0	0
0.0546	0.3	419	41	5	1	0	0
0.0546	0.3	467	43	6	4	0	0
0.0546	0.3	282	44	3	1	0	0
3.01092	0.06	143	43	18	1	0	0
3.01092	0.06	94	27	8	0	0	0
3.01092	0.06	170	41	11	2	1	1
3.01092	0.06	199	79	9	3	0	0
3.01092	0.06	167	37	11	2	0	0
3.01092	0.06	105	30	4	1	0	0
3.01092	0.06	152	48	15	3	0	0
3.01092	0.06	149	42	8	1	0	0
3.01092	0.06	233	69	20	3	0	0
3.0273	0.15	128	47	12	0	1	0
3.0273	0.15	162	41	14	3	0	0
3.0273	0.15	177	41	12	4	0	0
3.0273	0.15	120	43	10	2	0	0
3.0273	0.15	174	72	12	1	0	0
3.0273	0.15	119	41	8	2	1	0
3.0273	0.15	146	50	10	0	0	0
3.0273	0.15	128	44	7	2	0	0
3.0273	0.15	209	60	13	0	0	0
3.0546	0.3	72	28	6	3	0	0
3.0546	0.3	146	47	10	7	0	0
3.0546	0.3	184	66	20	2	2	0
3.0546	0.3	167	56	20	2	0	0
3.0546	0.3	27	8	5	0	0	0
3.0546	0.3	66	19	2	0	1	0
3.0546	0.3	85	29	10	1	0	0
3.0546	0.3	99	37	9	1	0	0
3.0546	0.3	102	29	12	1	1	0
0	0	1827	151	17	0	0	0
0	0	1403	64	9	1	0	0
1	0	1131	83	6	0	0	0
1	0	685	68	10	0	0	0
2	0	829	229	42	0	0	0
2	0	443	95	14	0	0	0
3	0	674	205	46	5	0	0
3	0	296	133	36	4	0	0
0.0546	0.3	1007	170	30	1	0	1
0.0546	0.3	1192	139	18	0	0	0
1.51365	0.075	959	178	29	3	0	0
1.51365	0.075	605	127	29	0	1	0
1.5273	0.15	831	157	21	1	0	0
1.5273	0.15	496	120	18	1	0	0
1.5546	0.3	906	188	39	5	0	0
1.5546	0.3	446	141	28	1	0	0
0	0	1980	141	25	1	0	0
0	0	617	24	8	0	0	0
1	0	806	71	19	0	0	0
1	0	516	51	3	0	0	0
2	0	607	83	16	5	0	0
2	0	353	69	10	1	0	0
3	0	448	93	21	1	0	1
3	0	172	48	14	1	0	0
0.0546	0.3	916	90	16	2	0	0
0.0546	0.3	543	85	22	1	0	0
1.51365	0.075	794	134	29	1	0	0
1.51365	0.075	361	73	6	1	0	0
1.5273	0.15	435	53	13	1	0	0
1.5273	0.15	325	75	6	2	0	0
1.5546	0.3	1393	212	39	2	0	0
1.5546	0.3	673	93	16	0	0	0
0	0	127	11	0	0	0	0
0.0364	0.2	176	14	9	1	0	0
0.0728	0.4	190	32	5	0	0	0
0.1456	0.8	109	24	6	0	0	0
0.2184	1.2	100	28	16	3	0	1
1	0	212	21	0	0	0	0
0.8982	0.1	317	40	7	2	0	0
0.7964	0.2	326	41	7	0	0	0
0.5928	0.4	240	42	11	0	0	0
2	0	196	37	8	3	0	0
1.7964	0.2	139	29	6	0	0	0
1.5928	0.4	149	40	12	2	2	0
1.1856	0.8	202	47	11	1	0	0
3	0	163	42	6	0	0	0
2.6946	0.3	118	26	10	2	3	0
2.3892	0.6	167	49	17	2	1	0
2.3892	0.6	212	46	17	7	1	0
1.7784	1.2	122	31	6	2	0	0
1.7784	1.2	148	69	14	4	0	0
1.7784	1.2	104	46	9	3	1	0
0	0	481	23	4	0	0	0
0.0364	0.2	455	48	7	0	0	0
0.0728	0.4	283	52	4	0	0	0
0.1456	0.8	285	61	11	3	0	0
0.2184	1.2	200	64	11	7	0	1
1	0	687	95	7	0	0	0
0.8982	0.1	491	54	7	1	0	0
0.7964	0.2	366	46	7	2	0	0
0.5928	0.4	344	71	14	1	1	0
2	0	330	67	15	6	0	0
1.7964	0.2	196	44	5	3	1	0
1.5928	0.4	183	51	16	2	2	0
3	0	222	63	15	6	2	0
2.3346	0.3	141	31	12	7	2	0
2.3892	0.6	233	100	17	6	2	0
2.3892	0.6	264	88	16	4	2	0
1.7784	1.2	204	54	28	6	1	1
1.7784	1.2	158	42	10	4	8	1
1.7784	1.2	190	54	22	8	4	1
0	0	187	16	1	0	0	0
0.0364	0.2	154	17	0	1	0	0
0.0728	0.4	139	15	1	0	0	0
0.1456	0.8	143	22	0	3	0	0
0.2184	1.2	81	8	3	0	0	0
1	0	206	30	2	0	0	0
0.8982	0.1	172	16	6	1	0	0
0.7964	0.2	190	36	5	1	1	0
0.5928	0.4	143	24	2	0	0	0
2	0	100	16	3	0	0	0
1.7964	0.2	26	6	0	1	0	0
1.5928	0.4	86	11	4	1	0	0
1.1856	0.8	113	16	7	1	0	0
3	0	117	35	5	4	1	0
2.6946	0.3	83	17	8	0	0	0
2.3892	0.6	100	31	7	4	0	0
2.3892	0.6	90	23	6	3	0	0
1.7784	1.2	73	27	11	3	0	0
1.7784	1.2	97	29	13	5	2	1
1.7784	1.2	55	21	10	2	0	0
0	0	703	33	3	2	0	0
0	0	392	20	8	1	0	0
0	0	1137	38	5	3	0	0
0	0	1065	49	7	2	0	0
0	0	1389	41	8	0	0	1
0	0	973	33	2	0	0	0
0.9182	0.1	666	89	12	2	0	0
0.9182	0.1	408	59	13	5	0	0
0.9182	0.1	943	156	28	8	2	1
0.9182	0.1	846	119	25	2	1	0
0.9182	0.1	952	116	23	3	0	1
0.9182	0.1	957	128	20	4	2	1
0.8364	0.2	553	83	10	4	0	0
0.8364	0.2	359	62	21	3	1	0
0.8364	0.2	910	162	25	7	2	0
0.8364	0.2	833	118	39	8	0	1
0.8364	0.2	946	131	35	4	0	0
0.8364	0.2	752	108	23	4	2	0
0.6728	0.4	433	91	30	4	1	0
0.6728	0.4	377	94	22	4	1	0
0.6728	0.4	702	154	44	6	2	1
0.6728	0.4	672	159	36	12	1	1
0.6728	0.4	717	126	36	10	2	0
0.6728	0.4	768	156	33	9	1	1
1.43865	0.075	679	116	42	6	0	0
1.43865	0.075	252	57	12	2	0	0
1.43865	0.075	706	124	22	2	0	1
1.43865	0.075	790	130	34	5	1	0
1.43865	0.075	989	146	37	4	3	0
1.43865	0.075	728	118	21	2	0	1
1.3773	0.15	654	120	27	2	1	0
1.3773	0.15	250	50	19	0	0	0
1.3773	0.15	855	149	38	11	0	0
1.3773	0.15	773	153	36	7	0	0
1.3773	0.15	1085	188	44	10	1	0
1.3773	0.15	664	121	41	3	3	0
1.2546	0.3	544	124	34	7	0	0
1.2546	0.3	238	64	15	7	1	0
1.2546	0.3	698	148	41	8	2	1
1.2546	0.3	576	118	38	4	3	2
1.2546	0.3	681	129	49	12	1	1
1.2546	0.3	886	163	56	10	3	0
1.091	0.5	334	74	25	3	4	1
1.091	0.5	224	61	23	6	0	1
1.091	0.5	426	142	56	12	1	0
1.091	0.5	381	116	47	5	1	2
1.091	0.5	499	111	36	9	1	2
1.091	0.5	460	114	31	13	1	2
0	0	1366	50	8	3	1	0
0	0	1612	72	13	2	2	0
0	0	1524	56	5	0	0	0
0	0	1645	64	13	5	1	0
0	0	1713	56	11	1	1	0
0	0	2189	73	10	0	0	0
0.9182	0.1	918	144	31	8	1	0
0.9182	0.1	824	103	17	3	1	0
0.9182	0.1	1017	118	34	2	0	0
0.9182	0.1	1108	126	21	2	0	0
0.9182	0.1	1225	160	36	6	0	0
0.9182	0.1	1604	191	40	8	3	0
0.8364	0.2	818	141	33	7	1	0
0.8364	0.2	1079	175	34	13	1	1
0.8364	0.2	895	131	22	8	1	0
0.8364	0.2	1134	158	43	8	0	1
0.8364	0.2	1238	169	48	12	1	0
0.8364	0.2	1189	169	45	4	0	0
0.6728	0.4	619	134	36	12	1	2
0.6728	0.4	908	148	67	16	6	1
0.6728	0.4	1027	188	70	14	2	1
0.6728	0.4	913	126	52	12	4	0
0.6728	0.4	1017	211	55	18	2	0
0.6728	0.4	1280	207	65	15	1	0
1.43865	0.075	750	116	21	3	0	0
1.43865	0.075	602	102	23	7	0	0
1.43865	0.075	1122	187	57	12	2	1
1.43865	0.075	845	118	23	4	1	0
1.43865	0.075	1196	189	25	8	3	1
1.43865	0.075	1706	215	56	12	3	1
1.3773	0.15	777	179	35	14	0	0
1.3773	0.15	975	154	51	10	0	1
1.3773	0.15	1027	181	35	7	2	1
1.3773	0.15	1160	166	42	8	1	1
1.3773	0.15	1317	247	64	13	4	0
1.3773	0.15	1627	290	70	9	2	1
1.2546	0.3	648	115	51	15	3	0
1.2546	0.3	953	167	60	17	6	2
1.2546	0.3	939	156	44	16	3	0
1.2546	0.3	900	155	41	9	1	0
1.2546	0.3	1118	235	90	25	2	0
1.2546	0.3	1565	287	97	22	10	0
1.091	0.5	530	122	44	11	7	0
1.091	0.5	713	188	99	18	3	2
1.091	0.5	856	182	85	22	9	1
1.091	0.5	553	126	50	7	1	1
1.091	0.5	908	233	91	29	9	2
1.091	0.5	985	213	79	17	6	0
0	0	1208	43	9	3	1	1
0	0	1299	61	6	2	0	1
0	0	2782	106	21	3	1	0
0	0	3004	127	15	4	2	2
0	0	3416	116	24	2	2	1
0	0	3014	122	30	6	0	0
0	0	2847	95	17	9	2	0
0	0	2798	106	18	5	2	1
0.182	1	747	150	57	19	1	0
0.182	1	651	162	67	18	7	3
0.182	1	1416	332	151	41	12	2
0.182	1	1722	431	182	68	13	11
0.182	1	1143	290	138	51	8	4
0.182	1	1385	339	165	54	11	6
0.182	1	1609	336	146	47	8	2
0.182	1	1687	354	184	48	13	9
0.364	2	421	73	46	26	11	1
0.364	2	334	72	49	16	6	4
0.364	2	1526	258	190	87	34	7
0.364	2	1317	271	208	85	21	12
0.364	2	898	208	131	66	23	11
0.364	2	1021	190	125	47	17	7
0.364	2	1317	213	170	62	25	11
0.364	2	1401	312	176	93	29	12
0.546	3	406	48	29	15	6	5
0.546	3	348	49	29	21	11	2
0.546	3	1193	142	109	62	33	14
0.546	3	1034	110	86	57	15	11
0.546	3	1036	86	81	41	19	11
0.546	3	883	121	86	48	22	9
0.546	3	1106	136	109	60	27	11
0.546	3	1203	207	131	65	30	16
0.728	4	372	29	9	13	5	4
0.728	4	266	24	20	10	3	2
0.728	4	925	77	48	27	11	14
0.728	4	900	85	54	25	16	12
0.728	4	657	65	31	20	11	9
0.728	4	643	68	32	20	15	6
0.728	4	938	94	49	43	24	17
0.728	4	939	81	71	40	16	14
0	0	505	20	4	0	0	0
0	0	528	20	2	0	0	0
2	0	566	49	4	0	0	0
2	0	478	61	11	2	0	0
4	0	464	75	14	1	0	0
4	0	496	54	18	2	1	1
8	0	379	28	14	1	0	1
8	0	430	25	7	2	0	0
10	0	397	22	2	0	0	0
10	0	423	35	4	2	0	0
15	0	423	9	3	0	0	0
15	0	434	20	2	2	0	0
0	0	594	26	5	2	0	0
0	0	609	32	4	2	0	0
2	0	547	42	7	2	0	0
2	0	500	37	8	0	0	0
4	0	507	54	13	1	1	0
4	0	508	60	8	3	0	0
8	0	423	31	13	0	1	0
8	0	460	26	10	2	1	0
10	0	473	26	9	2	0	0
10	0	472	21	5	3	1	0
15	0	420	10	0	0	0	1
15	0	454	15	1	1	0	0
0	0	779	29	2	0	0	0
0	0	822	26	5	2	0	0
2	0	682	69	9	0	0	0
2	0	743	66	7	0	0	0
4	0	636	91	21	11	2	0
4	0	621	105	26	7	4	0
8	0	604	54	21	6	3	0
8	0	670	55	18	12	3	1
10	0	577	47	12	5	1	0
10	0	530	29	15	8	1	0
15	0	652	24	6	3	2	1
15	0	666	14	7	1	3	0
0	0	923	32	9	1	0	1
0	0	931	34	4	3	0	0
2	0	794	73	14	1	0	0
2	0	795	91	17	4	2	0
4	0	469	79	21	5	1	1
4	0	614	156	38	6	0	0
8	0	574	71	17	9	4	1
8	0	615	64	40	13	2	2
10	0	636	53	27	7	0	0
10	0	636	46	28	6	3	0
15	0	634	19	10	3	1	1
15	0	627	30	11	3	2	1
